# Supplementary material for: Lung Ultrasound in Predicting Outcomes in Patients with COVID-19 Treated with Extracorporeal Membrane Oxygenation
Source: Viruses. 2023 Aug 24;15(9):1796. doi: 10.3390/v15091796 (PMC10535976; doi:10.3390/v15091796)
Supplement: Supplementary file 1 [file viruses-15-01796-s001.zip]

Archive with 1 entries (1 files):
- viruses-2543456-supplementary.pdf
